# Supplementary material for: Randomization in Laboratory Procedure Is Key to Obtaining Reproducible Microarray Results
Source: PLoS One. 2008 Nov 14;3(11):e3724. doi: 10.1371/journal.pone.0003724 (PMC2579585; doi:10.1371/journal.pone.0003724)
Supplement: Table S1 — Deatil sample processing information. (0.03 MB XLS) [file pone.0003724.s002.xls]

## Sheet: protocol information
NHLBI multi-site study protocol information	Assay/Site information	Assay/Site information	Assay/Site information	Assay/Site information	Assay/Site information
General
Site	C1	C2	C3	C4	C5
Labeling Reaction
RNA input amount (ug)	2ug	10ug	2ug	2ug	2ug
one cycle cDNA synthesis kit	Affymetrix	Affymetrix	Affymetrix	Affymetrix	Affymetrix
Instruments used for labeling incubations	MJ Research Thermocycler	Tetrad MJ Thermocycler	Tetrad MJ Thermocycler	GeneAmp PCR system 9700	Boekel Microcooler II Model 260010 16°C
					Thermolyne Type 17600 Dri-bath 42°C, 70°C, 95°C
					Labnet Vortemp 56EVC 37°C
cDNA purification method	Phenol chloroform extraction	GeneChip Sample Cleanup Module	GeneChip Sample Cleanup Module	GeneChip Sample Cleanup Module	GeneChip Sample Clean-up Module
IVT kit	Affymetrix	ENZO	Affymetrix	Affymetrix	Affymetrix
cRNA purification method	Qiagen RNeasy kit	GeneChip Sample Cleanup Module	GeneChip Sample Cleanup Module	GeneChip Sample Cleanup Module	GeneChip Sample Cleanup Module
Volume of hybridization mix prepared	300µl	300µl	300µl	300µl	300µl
Array hybridization
DMSO added to cocktail?	yes	no	yes	yes	yes
Volume of hyb solution applied to genome array	200ul	200uL	200uL	200ul	230ul
Amount of adjusted cRNA target applied to each array (ug)	~10	~10µg	~10µg	~10	~11.5µg
Rotation rpm of hybridization oven	45rpm	60 rpm	60 rpm	60 rpm	26 rpm
Sample grouping for hybridization	June 21th(B.M.2, A1.F.2, A6.F.1, A15.M.2, B.F.2, A6.M.1, A15.F.2, A1.F.1, A6.M.2, B.F.1, A1.M.2, A6.F.2), same day 2 hour later (B.M.1, A15.M.1, A1.M.1, A15.F.1)	April 12th(B.F.1, B.M.1, A1.F.1, A1.M.1, A6.F.1, A6.M.1, A15.F.1, A15.M.1), April 13th(B.F.2, B.M.2, A1.F.2, A1.M.2, A6.F.2, A6.M.2, A15.F.2, A15.M.2)	July 20th(B.F.1, B.M.1, A1.F.1, A1.M.1, A6.F.1, A6.M.1, A15.F.1, A15.M.1), July 21th(B.F.2, B.M.2, A1.F.2, A1.M.2, A6.F.2, A6.M.2, A15.F.2, A15.M.2)	June 6th(B.F.1, B.F.2, B.M.1, B.M.2, A1.F.1, A1.F.2, A1.M.1, A1.M.2), June 7th(A6.F.1, A6.F.2, A6.M.1, A6.M.2, A15.F.1, A15.F.2, A15.M.1, A15.M.2)	May 24th(B.F.1, B.F.2, B.M.1, B.M.2, A1.F.1, A1.F.2, A1.M.1, A1.M.2), May 27th(A6.F.1, A6.F.2, A6.M.1, A6.M.2), June 14th(A15.F.1, A15.F.2, A15.M.1, A15.M.2)
Total hours of hybridization	16 hours	16 hours	16 hours	16 hrs	16hrs
Array processing
Fluidic Station model	Affymetrix FS450	Affymetrix FS450	Affymetrix FS450	Affymetrix FS400	Affymetrix FS450
Fluidic station script used for washing and staining	EukGE_WS2v5 450	EukGE-WS2v4_450	EukGE-Ws2v5_450	EukGE-WS2v5	EukGE-WS2v5_450
Scanner used	Affymetrix GeneChip Scanner 3000	Affymetrix GeneChip Scanner 3000	Affymetrix GeneChip Scanner 3000	Affymetrix GeneChip Scanner 3000	Affymetrix GeneChip Scanner 3000
Rescanned arrays (if any)	No	No	No	No	GXA 1F, 2F, 1M
